# Supplementary material for: Synthesis and Structure of Nido-Carboranyl Azide and Its “Click” Reactions
Source: Molecules. 2021 Jan 20;26(3):530. doi: 10.3390/molecules26030530 (PMC7930967; doi:10.3390/molecules26030530)
Supplement: Supplementary file 1 [file molecules-26-00530-s001.zip]

Archive with 2 entries (2 files):
- Compound 2.cif
- Supporting Information.pdf
